# Supplementary material for: Simvastatin Enhances Stem Cell Osteogenesis and Reduces Peri-Implant Bone Loss: An In Vitro and a Randomized Clinical Study
Source: Pharmaceuticals (Basel). 2026 Feb 26;19(3):368. doi: 10.3390/ph19030368 (PMC13029674; doi:10.3390/ph19030368)
Supplement: Supplementary file 1 [file pharmaceuticals-19-00368-s001.zip]

Archive with 1 entries (1 files):
- pharmaceuticals-4142366-supplementary.pdf
